# Supplementary material for: Chemical Risks, Genotoxicity, and Oxidative Stress in Healthcare Workers
Source: Toxics. 2025 Mar 6;13(3):189. doi: 10.3390/toxics13030189 (PMC11946744; doi:10.3390/toxics13030189)
Supplement: Supplementary file 1 [file toxics-13-00189-s001.zip]

Archive with 1 entries (1 files):
- toxics-3436285-supplementary.pdf
